# Supplementary material for: Setup Uncertainty of Pediatric Brain Tumor Patients Receiving Proton Therapy: A Prospective Study
Source: Cancers (Basel). 2023 Nov 20;15(22):5486. doi: 10.3390/cancers15225486 (PMC10670653; doi:10.3390/cancers15225486)
Supplement: Supplementary file 1 [file cancers-15-05486-s001.zip]

Archive with 1 entries (1 files):
- cancers-2677858-supplementary.pdf
